# Supplementary material for: MrMYB44-Like Negatively Regulates Anthocyanin Biosynthesis and Causes Spring Leaf Color of Malus ‘Radiant’ to Fade From Red to Green
Source: Front Plant Sci. 2022 Feb 1;13:822340. doi: 10.3389/fpls.2022.822340 (PMC8843855; doi:10.3389/fpls.2022.822340)
Supplement: Supplementary file 1 [file Table_1.xlsx]

## Sheet: Sheet1
Supplementary Table 1 Primers for real-time quantitative PCR, gene full length cloning, and vector construction
Genes	ID	Primer	Primer sequence						Used for
MrMYB73-1	HF13071	MrMYB73-1F	GCGGTGTCTCTCCCTCGTCTC						qRT-PCR
		MrMYB73-1R	ATTCGACCCGTCACACGACTC						qRT-PCR
MrMYB73-2	HF21590	MrMYB73-2F	TGATGGGTCGAGTCATATGGC						qRT-PCR
		MrMYB73-2R	CCAGGAACTCCGAGCTGAAAA						qRT-PCR
MrMYB73-3	HF27377	MrMYB73-3F	GCGAGAAGGAGAACGACCCTC						qRT-PCR
		MrMYB73-3R	GCCATGTAGCTCCTCACCTCC						qRT-PCR
MrPAL	HF01560	MrPAL-F	GTGAAGCGTATGGTGGCG						qRT-PCR
		MrPAL-R	TGTTTGTTCTCCGGTGGG						qRT-PCR
MrCHS	HF35684	MrCHS-F	GGTGGTTGTTGAAGTCCC						qRT-PCR
		MrCHS-R	TAGCTTGGTGAGCTGGTAG						qRT-PCR
MrCHI	HF25114	MrCHI-F	ACTTTGTTCCTCGGTGGC						qRT-PCR
		MrCHI-R	AACTCCTCGGCGGTCTTA						qRT-PCR
MrF3H	HF31029	MrF3H-F	CTCCTCCTGCTACTACGCT						qRT-PCR
		MrF3H-R	CGATGGCAAATCAAAGAAC						qRT-PCR
MrDFR	HF13503	MrDFR-F	AGTCCGAATCCGTTTGTGTC						qRT-PCR
		MrDFR-R	TTGTGGGCTTGATCACTTCA						qRT-PCR
MrANS	HF39612	MrANS-F	AGTATGCCAATGACCAGG						qRT-PCR
		MrANS-R	GCTCTTCAAGTCCACCAAC						qRT-PCR
MrLAC	HF27740	MrLAC-F	ATCACAGGGCAAAGAGGC						qRT-PCR
		MrLAC-R	CGATTTCCACCATTCAGC						qRT-PCR
MrPER	HF19260	MrPER-F	TGCCCTGGTGTCGTTTCA						qRT-PCR
		MrPER-R	GGACGGGTTCAGTGTTGG						qRT-PCR
MrBGLU	HF06072	MrBGLU-F	CGTGTTTGGTGCTTCCTC						qRT-PCR
		MrBGLU-R	TCTTCAAGTGCCTGTGGG						qRT-PCR
18S	DQ341382	18S-F	GAGCCTGAGAAACGGCTACC						qRT-PCR
		18S-R	GTCACTACCTCCCCGTGTCA						qRT-PCR
MrMYB73-1	HF13071	MrMYB73-BamH1-1F	CGAGCTCGGTACCCGGGGATCCATGGCTTCCACAGAGAAGGTGGTGGAT						Full Length cloning
		MrMYB73-Sal1-1R	CTTGCTCACCATGGTGTCGACCTCGATTTTGCTAATCGCGATACG						Full Length cloning
MrMYB73-2	HF21590	MrMYB73-BamH1-2F	CGAGCTCGGTACCCGGGGATCCATGGCTTCCACAAAGAAGGTGGTGGAT						Full Length cloning
		MrMYB73-Sal1-2R	CTTGCTCACCATGGTGTCGACCTCGATTCTACTAATCCCGATACG						Full Length cloning
MrMYB73-3	HF27377	MrMYB73-BamH1-3F	CGAGCTCGGTACCCGGGGATCCATGGCGGTGATCAGGAAGGATATGGAT						Full Length cloning
		MrMYB73-Sal1-3R	CTTGCTCACCATGGTGTCGACCTCAATCCTGCTATACCCAATTCGATT						Full Length cloning
MrMYB73s		MrMYB73-Kpn1-F	CCTCCATGGGGATCCGGTACTCTGAAGCGGTCGGTTAGT						TRV2 vector construction
		MrMYB73-Xhol-R	CTTCGGGACATGCCCGGGCCATCTTGCCACGGGTCTGTA						TRV2 vector construction
MrMYB73-1–YFPN	HF13071	MrMYB73-1–YFPN-F	TTGGCGCGCCATGGCTTCCACAGAGAA						pSPYNE-vector construction
		MrMYB73-1–YFPN-R	GCGTCGACCTCGATTTTGCTAATCGCGA						pSPYNE-vector construction
MrMYB73-2–YFPN	HF21590	MrMYB73-2–YFPN-F	TTGGCGCGCCATGGCTTCCACAAAGAA						pSPYNE-vector construction
		MrMYB73-2–YFPN-R	GCGTCGACCTCGATTCTACTAATCCCGA						pSPYNE-vector construction
MrMYB73-3–YFPN	HF27377	MrMYB73-3–YFPN-F	TTGGCGCGCCATGGCGGTGATCAGGAA						pSPYNE-vector construction
		MrMYB73-3–YFPN-R	GCGTCGACCTCAATCCTGCTATACCCAA						pSPYNE-vector construction
MrbHLH3-YFPC	HF28271	MrbHLH3-YFPC-F	TTGGCGCGCCATGGCTGCACCGCCGCCA						pSPYCE-vector construction
		MrbHLH3-YFPC-R	CGGGATCCAGAGTCAGATTGGGGTATAATTTGATT						pSPYCE-vector construction
MrWRKY6-YFPC	HF12290	MrWRKY6-YFPC-R	GCTCTAGAATGGACAAAGGATGGGGGCTC						pSPYCE-vector construction
		MrWRKY6-YFPC-R	GGGGTACCATTTCCCGGGAAGCTGCTAAT						pSPYCE-vector construction
