# Supplementary material for: MrMYB44-Like Negatively Regulates Anthocyanin Biosynthesis and Causes Spring Leaf Color of Malus ‘Radiant’ to Fade From Red to Green
Source: Front Plant Sci. 2022 Feb 1;13:822340. doi: 10.3389/fpls.2022.822340 (PMC8843855; doi:10.3389/fpls.2022.822340)
Supplement: Supplementary file 4 [file Table_4.xlsx]

## Sheet: MYB
Supplementary Table 4 Differentially expressed MYB TFs in S1 vs. S4 library
id	S1_mean	S4_mean	log2(fc)	PValue	FDR	significant	Symbol	Description	KEGG_A_class	KEGG_B_class	Pathway	K_ID	GO Component	GO Function	GO Process
HF36881	20.2733	0.0733333	-8.1109	1.09407e-28	8.07633e-27	down	MYB113	PREDICTED: LOW QUALITY PROTEIN: transcription factor MYB90-like [Malus domestica]	-	-	-	-	-	GO:0003677//DNA binding	-
HF02692	53.99	1.15333	-5.54881	5.15708e-145	3.31962e-141	down	MYB12	PREDICTED: uncharacterized protein MYB22 [Malus domestica]	Organismal Systems	Environmental adaptation	ko04626//Plant-pathogen interaction	K09422	-	GO:0003677//DNA binding	-
HF35497	4.77667	0.18	-4.72994	7.70449e-12	1.05339e-10	down	MYB113	PREDICTED: transcription factor MYB90-like isoform X1 [Malus domestica]	-	-	-	-	-	GO:0003677//DNA binding	-
HF08597	42.6333	2.68333	-3.98988	8.94767e-17	2.27473e-15	down	CPC	PREDICTED: MYB-like transcription factor ETC3 isoform X2 [Malus domestica]	Organismal Systems	Environmental adaptation	ko04626//Plant-pathogen interaction	K09422	-	GO:0003677//DNA binding	-
HF36879	46.0633	3.26333	-3.8192	3.03343e-89	3.25436e-86	down	MYB113	MYB transcription factor [Malus domestica]	-	-	-	-	-	GO:0003677//DNA binding	-
HF13285	2.89	0.303333	-3.25209	7.83849e-09	7.08259e-08	down	WER	PREDICTED: transcription factor MYB114-like [Malus domestica]	Organismal Systems	Environmental adaptation	ko04626//Plant-pathogen interaction	K09422	-	GO:0003677//DNA binding	-
HF12487	83.09	12.7133	-2.70833	0.0121879	0.0300634	down	MYB308	myb-related protein 308-like [Malus domestica]	Organismal Systems	Environmental adaptation	ko04626//Plant-pathogen interaction	K09422	-	GO:0003677//DNA binding	-
HF07417	72.79	12.64	-2.52574	2.71596e-18	8.11637e-17	down	KUA1	PREDICTED: transcription factor MYB1R1 [Malus domestica]	-	-	-	-	-	GO:0003676//nucleic acid binding;GO:0003677//DNA binding;GO:0008270//zinc ion binding	-
HF21801	1.57	0.276667	-2.50454	1.46769e-08	1.26949e-07	down	MYB3R4	PREDICTED: myb-related protein 3R-1 [Malus domestica]	-	-	-	-	-	GO:0003677//DNA binding	-
HF38686	22.83	5.00333	-2.18997	2.59098e-22	1.17286e-20	down	MYB16	PREDICTED: transcription factor MYB34-like [Malus domestica]	Organismal Systems	Environmental adaptation	ko04626//Plant-pathogen interaction	K09422	-	GO:0003677//DNA binding	-
HF21425	2.49	0.563333	-2.14408	1.92078e-05	9.40949e-05	down	C1	PREDICTED: transcription repressor MYB6-like [Malus domestica]	Organismal Systems	Environmental adaptation	ko04626//Plant-pathogen interaction	K09422	-	GO:0003677//DNA binding	-
HF12901	4.46	1.14667	-1.9596	7.31127e-12	1.00219e-10	down	MYB3R4	PREDICTED: myb-related protein 3R-1-like isoform X1 [Malus domestica]	-	-	-	-	-	GO:0003677//DNA binding	-
HF01260	9.98667	2.96333	-1.75278	1.53416e-06	9.17788e-06	down	C1	PREDICTED: transcription factor MYB114-like [Malus domestica]	Organismal Systems	Environmental adaptation	ko04626//Plant-pathogen interaction	K09422	-	GO:0003677//DNA binding	-
HF34755	3.87667	1.26333	-1.61758	3.61133e-05	0.000166496	down	MYB6	PREDICTED: transcription repressor MYB6-like [Malus domestica]	Organismal Systems	Environmental adaptation	ko04626//Plant-pathogen interaction	K09422	-	GO:0003677//DNA binding	-
HF24609	126.783	46.76	-1.43902	9.33831e-11	1.10701e-09	down	RPS7	PREDICTED: transcription factor MYB108-like [Malus domestica]	Genetic Information Processing	Translation	ko03010//Ribosome	K02993	GO:0005622//intracellular;GO:0005840//ribosome	GO:0003677//DNA binding;GO:0003735//structural constituent of ribosome;GO:0003824//catalytic activity	GO:0006412//translation
HF33298	55.3833	21.5933	-1.35887	8.12623e-09	7.31793e-08	down	MYB16	PREDICTED: transcription factor MYB34-like [Malus domestica]	Organismal Systems	Environmental adaptation	ko04626//Plant-pathogen interaction	K09422	-	GO:0003677//DNA binding	-
HF43925	41.7933	17.5267	-1.25372	2.06288e-14	3.91934e-13	down	MYB5	MYB12a protein [Malus hybrid cultivar]	Organismal Systems	Environmental adaptation	ko04626//Plant-pathogen interaction	K09422	-	GO:0003677//DNA binding	-
HF43919	27.1767	12.1233	-1.16458	7.4401e-12	1.01768e-10	down	MYB5	transcription repressor MYB5-like [Malus domestica]	Organismal Systems	Environmental adaptation	ko04626//Plant-pathogen interaction	K09422	-	GO:0003677//DNA binding	-
HF41973	8.99	4.26667	-1.07521	0.00018687	0.000735079	down	At1g14600	putative Myb family transcription factor At1g14600 [Malus domestica]	-	-	-	-	-	GO:0003677//DNA binding	-
HF36537	5.93	2.94333	-1.01058	7.58438e-06	4.00761e-05	down	MYB306	PREDICTED: myb-related protein 306 [Malus domestica]	Organismal Systems	Environmental adaptation	ko04626//Plant-pathogen interaction	K09422	-	GO:0003677//DNA binding	-
HF38968	0.693333	1.63667	1.23914	0.0204588	0.0471748	up	MYB315	PREDICTED: myb-related protein 315 [Malus domestica]	Organismal Systems	Environmental adaptation	ko04626//Plant-pathogen interaction	K09422	-	GO:0003677//DNA binding	-
HF42215	6.88667	18.7567	1.44553	2.6715e-13	4.39807e-12	up	HHO3	PREDICTED: myb family transcription factor EFM [Pyrus x bretschneideri]	-	-	-	-	-	GO:0003677//DNA binding	-
HF06462	2.16	5.92	1.45457	6.90172e-15	1.40058e-13	up	MYB1	transcription factor MYB44-like [Malus domestica]	Organismal Systems	Environmental adaptation	ko04626//Plant-pathogen interaction	K09422	-	GO:0003677//DNA binding;GO:0008270//zinc ion binding	-
HF37435	11.89	33.9867	1.51522	4.03693e-12	5.75415e-11	up	KUA1	MYBR domain class transcription factor [Malus domestica]	-	-	-	-	-	GO:0003677//DNA binding	-
HF01266	13.12	39.9	1.60462	2.48197e-12	3.63929e-11	up	KUA1	PREDICTED: transcription factor MYB1R1-like [Malus domestica]	-	-	-	-	-	GO:0003677//DNA binding	-
HF42522	3.06667	9.42333	1.61957	6.47256e-08	5.00046e-07	up	KUA1	transcription factor MYB1R1-like [Malus domestica]	-	-	-	-	-	GO:0003676//nucleic acid binding;GO:0003677//DNA binding;GO:0008270//zinc ion binding	-
HF22688	5.66333	17.95	1.66426	3.09193e-10	3.40102e-09	up	MYB73	transcription factor MYB44-like [Malus domestica]	Organismal Systems	Environmental adaptation	ko04626//Plant-pathogen interaction	K09422	-	GO:0003677//DNA binding	-
HF15264	4.95	16.4133	1.72937	2.86439e-06	1.63342e-05	up	MYB17	myb-related protein Myb4-like [Malus domestica]	Organismal Systems	Environmental adaptation	ko04626//Plant-pathogen interaction	K09422	-	GO:0003677//DNA binding	-
HF38722	4.36333	15.5967	1.83774	2.21048e-08	1.84934e-07	up	MYB306	PREDICTED: myb-related protein 306-like [Malus domestica]	Organismal Systems	Environmental adaptation	ko04626//Plant-pathogen interaction	K09422	-	GO:0003677//DNA binding	-
HF12977	0.353333	1.45333	2.04026	0.00498529	0.0136764	up	MYB73	PREDICTED: transcription factor MYB44-like [Malus domestica]	-	-	-	-	-	GO:0003677//DNA binding	-
HF41357	2.09667	9.66667	2.20492	2.01938e-06	1.18278e-05	up	MYB86	PREDICTED: transcription factor MYB86-like [Pyrus x bretschneideri]	Organismal Systems	Environmental adaptation	ko04626//Plant-pathogen interaction	K09422	-	GO:0003677//DNA binding	-
HF24844	2.30667	11.58	2.32775	2.23801e-07	1.58031e-06	up	MYB306	PREDICTED: myb-related protein 306-like [Pyrus x bretschneideri]	Organismal Systems	Environmental adaptation	ko04626//Plant-pathogen interaction	K09422	-	GO:0003677//DNA binding	-
HF24488	0.353333	1.95	2.46437	4.58528e-07	3.04911e-06	up	MYB52	PREDICTED: transcriptional activator Myb [Malus domestica]	Organismal Systems	Environmental adaptation	ko04626//Plant-pathogen interaction	K09422	-	GO:0003677//DNA binding	-
HF13071	13.4533	91.0567	2.7588	7.09498e-34	7.136e-32	up	MYB73	transcription factor MYB44-like [Malus domestica]	Organismal Systems	Environmental adaptation	ko04626//Plant-pathogen interaction	K09422	-	GO:0003677//DNA binding	-
HF29476	0.65	5.04333	2.95587	0.000218537	0.000847833	up	MYB15	PREDICTED: myb-related protein Myb4-like [Malus domestica]	Organismal Systems	Environmental adaptation	ko04626//Plant-pathogen interaction	K09422	-	GO:0003677//DNA binding	-
HF42085	11.84	99.0333	3.06425	9.59983e-31	8.30566e-29	up	MYB6	PREDICTED: transcription repressor MYB6-like [Malus domestica]	Organismal Systems	Environmental adaptation	ko04626//Plant-pathogen interaction	K09422	-	GO:0003677//DNA binding	-
HF07769	0.133333	1.27667	3.25927	0.00011896	0.000488108	up	MYB62	MYB protein, partial [Malus hybrid cultivar]	Organismal Systems	Environmental adaptation	ko04626//Plant-pathogen interaction	K09422	-	GO:0003677//DNA binding	-
HF21590	25.3367	257.49	3.34522	8.02504e-77	5.16572e-74	up	MYB73	transcription factor MYB44-like [Malus domestica]	Organismal Systems	Environmental adaptation	ko04626//Plant-pathogen interaction	K09422	-	GO:0003677//DNA binding	-
HF27377	9.52333	122.133	3.68085	2.67897e-24	1.42517e-22	up	MYB73	PREDICTED: transcription factor MYB44-like [Malus domestica]	Organismal Systems	Environmental adaptation	ko04626//Plant-pathogen interaction	K09422	-	GO:0003677//DNA binding	-
HF21717	0.163333	2.36	3.8529	5.69105e-05	0.000250398	up	MYB73	PREDICTED: transcriptional activator Myb-like [Malus domestica]	-	-	-	-	-	GO:0003677//DNA binding	-
HF31835	0.0266667	3.20333	6.90839	6.10271e-10	6.45679e-09	up	MYB52	PREDICTED: transcription factor MYB44-like [Malus domestica]	Organismal Systems	Environmental adaptation	ko04626//Plant-pathogen interaction	K09422	-	GO:0003677//DNA binding	-
HF20843	0.0533333	8.49333	7.31515	3.99474e-32	3.73752e-30	up	MYB26	PREDICTED: myb-related protein 308-like [Malus domestica]	Organismal Systems	Environmental adaptation	ko04626//Plant-pathogen interaction	K09422	-	GO:0003677//DNA binding	-
HF23017	0.001	1.77333	10.7922	2.27011e-10	2.55603e-09	up	MYB86	PREDICTED: transcription factor MYB86-like [Malus domestica]	Organismal Systems	Environmental adaptation	ko04626//Plant-pathogen interaction	K09422	-	GO:0003677//DNA binding	-
HF08482	0.001	8.60667	13.0712	3.6718e-18	1.08122e-16	up	MYB86	PREDICTED: transcription factor MYB21-like [Pyrus x bretschneideri]	Organismal Systems	Environmental adaptation	ko04626//Plant-pathogen interaction	K09422	-	GO:0003677//DNA binding	-
44

## Sheet: bHLH
Supplementary Table 4 Differentially expressed bHLH TFs in S1 vs. S4 library
id	S1_mean	S4_mean	log2(fc)	PValue	FDR	Symbol	Description	KEGG_A_class	KEGG_B_class	Pathway	K_ID	GO Component	GO Function	GO Process
HF32366	0.133333	5.6	5.39232	0.00914825	0.023355	BHLH162	PREDICTED: transcription factor bHLH118-like isoform X2 [Malus domestica]	-	-	-	-	-	GO:0003677//DNA binding;GO:0046983//protein dimerization activity	GO:0006357//regulation of transcription from RNA polymerase II promoter
HF14049	0.0833333	1.72	4.36737	0.00449235	0.0124956	BHLH92	PREDICTED: transcription factor bHLH92-like [Malus domestica]	-	-	-	-	-	GO:0046983//protein dimerization activity	-
HF29763	0.383333	5.28333	3.78478	1.15849e-21	4.92551e-20	BHLH62	PREDICTED: transcription factor bHLH62 [Malus domestica]	-	-	-	-	-	GO:0046983//protein dimerization activity	GO:0006355//regulation of transcription, DNA-templated
HF05673	0.363333	1.33333	1.87567	0.0189551	0.0441567	BHLH14	PREDICTED: transcription factor bHLH14-like [Malus domestica]	-	-	-	-	-	GO:0046983//protein dimerization activity	-
HF15774	22.2067	74.8633	1.75327	3.55193e-12	5.09669e-11	BHLH149	PREDICTED: transcription factor bHLH149 [Malus domestica]	-	-	-	-	-	GO:0046983//protein dimerization activity	-
HF37781	1.04667	3.25	1.63464	0.0098878	0.0250286	BHLH140	PREDICTED: transcription factor bHLH140 isoform X1 [Malus domestica]	-	-	-	-	-	-	-
HF01143	5.75333	16.89	1.5537	2.62304e-13	4.32271e-12	BHLH153	PREDICTED: transcription factor bHLH113 isoform X1 [Malus domestica]	-	-	-	-	-	GO:0046983//protein dimerization activity	-
HF10807	1.23667	3.49333	1.49815	0.00166472	0.00517821	BHLH62	PREDICTED: transcription factor bHLH62-like [Malus domestica]	-	-	-	-	-	GO:0046983//protein dimerization activity	GO:0006355//regulation of transcription, DNA-templated
HF23950	8.35333	22.2667	1.41446	8.08441e-06	4.2495e-05	BHLH51	PREDICTED: transcription factor bHLH51-like [Malus domestica]	-	-	-	-	-	GO:0046983//protein dimerization activity	GO:0006355//regulation of transcription, DNA-templated
HF05321	0.76	1.95	1.3594	0.000396655	0.00144465	RABA4D	PREDICTED: transcription factor bHLH130-like [Malus domestica]	Cellular Processes	Transport and catabolism	ko04144//Endocytosis	K07904	-	GO:0003924//GTPase activity;GO:0005525//GTP binding;GO:0046983//protein dimerization activity	-
HF10386	26.44	60.8867	1.2034	2.32418e-09	2.26953e-08	BHLH121	PREDICTED: transcription factor bHLH121 [Pyrus x bretschneideri]	-	-	-	-	-	GO:0046983//protein dimerization activity	-
HF19322	7.49667	15.4033	1.03892	2.67772e-08	2.2172e-07	BHLH121	PREDICTED: transcription factor bHLH121-like [Malus domestica]	-	-	-	-	-	GO:0046983//protein dimerization activity	-
HF30585	41.2033	20.5867	-1.00105	7.20609e-07	4.60906e-06	BHLH68	PREDICTED: transcription factor bHLH68-like isoform X2 [Malus domestica]	-	-	-	-	-	GO:0046983//protein dimerization activity	-
HF13513	7.86333	3.49667	-1.16916	1.96486e-06	1.15505e-05	BHLH110	PREDICTED: transcription factor bHLH110-like isoform X1 [Malus domestica]	-	-	-	-	-	GO:0046983//protein dimerization activity	-
HF12555	38.6633	17.1467	-1.17304	6.10736e-06	3.2854e-05	BHLH70	PREDICTED: transcription factor bHLH57-like isoform X1 [Malus domestica]	-	-	-	-	-	GO:0046983//protein dimerization activity	-
HF30247	17.1267	7.50333	-1.19064	4.21016e-05	0.000191174	BHLH66	PREDICTED: transcription factor bHLH66-like [Malus domestica]	-	-	-	-	-	GO:0046983//protein dimerization activity	-
HF17854	4.71333	2.05333	-1.19878	3.87494e-05	0.00017748	BHLH112	PREDICTED: transcription factor bHLH112 isoform X1 [Malus domestica]	-	-	-	-	-	GO:0046983//protein dimerization activity	-
HF34871	1.51333	0.656667	-1.2045	0.00424243	0.0118815	BHLH93	PREDICTED: transcription factor bHLH61-like [Malus domestica]	-	-	-	-	-	GO:0046983//protein dimerization activity	-
HF30052	25.44	9.35	-1.44406	5.28021e-23	2.52897e-21	BHLH155	PREDICTED: transcription factor bHLH155 isoform X1 [Malus domestica]	-	-	-	-	-	GO:0046983//protein dimerization activity	-
HF28666	2.41667	0.83	-1.54184	8.83606e-06	4.61221e-05	BHLH110	PREDICTED: transcription factor bHLH110 isoform X1 [Malus domestica]	-	-	-	-	-	GO:0046983//protein dimerization activity	-
HF34772	3.42	1.12333	-1.60621	0.000237493	0.00091399	BHLH80	PREDICTED: transcription factor bHLH80 isoform X1 [Pyrus x bretschneideri]	-	-	-	-	-	GO:0046983//protein dimerization activity	-
HF21093	2.60333	0.85	-1.61483	1.43769e-06	8.65062e-06	BHLH110	PREDICTED: transcription factor bHLH110 isoform X1 [Malus domestica]	-	-	-	-	-	GO:0046983//protein dimerization activity	-
HF28271	60.56	19.69	-1.6209	2.45604e-18	7.37385e-17	BHLH	BHLH domain class transcription factor [Malus domestica]	-	-	-	-	-	GO:0046983//protein dimerization activity	-
HF32812	16.6767	5.07	-1.71777	3.20594e-14	5.95402e-13	BHLH68	PREDICTED: transcription factor bHLH68-like [Malus domestica]	-	-	-	-	-	GO:0046983//protein dimerization activity	-
HF05068	7.14333	1.79	-1.99664	4.63164e-13	7.42007e-12	BHLH106	PREDICTED: transcription factor bHLH106-like [Malus domestica]	-	-	-	-	-	GO:0046983//protein dimerization activity	GO:0006355//regulation of transcription, DNA-templated
HF04478	2.93	0.713333	-2.03825	3.7704e-12	5.39335e-11	BHLH123	PREDICTED: transcription factor bHLH123-like isoform X1 [Malus domestica]	-	-	-	-	-	GO:0046983//protein dimerization activity	-
HF41561	4.52667	1.1	-2.04095	0.000266813	0.00101254	BHLH137	PREDICTED: transcription factor bHLH137-like [Malus domestica]	-	-	-	-	-	GO:0046983//protein dimerization activity	GO:0006355//regulation of transcription, DNA-templated
MSTRG.30785	2	0.483333	-2.04891	2.3974e-05	0.000114856	BHLH113	PREDICTED: transcription factor bHLH113-like [Malus domestica]	-	-	-	-	-	-	-
HF35949	1.75667	0.383333	-2.19617	2.44334e-06	1.40829e-05	BHLH25	PREDICTED: transcription factor bHLH18-like [Pyrus x bretschneideri]	-	-	-	-	-	GO:0046983//protein dimerization activity	-
HF03656	9.49333	1.71667	-2.4673	7.7668e-19	2.4628e-17	BHLH123	PREDICTED: transcription factor bHLH123-like isoform X1 [Malus domestica]	-	-	-	-	-	GO:0046983//protein dimerization activity	-
HF25414	1.98667	0.356667	-2.4777	5.23347e-08	4.10427e-07	BHLH51	PREDICTED: transcription factor bHLH51 [Malus domestica]	-	-	-	-	-	GO:0046983//protein dimerization activity	GO:0006355//regulation of transcription, DNA-templated
HF42227	6.76	1.13	-2.5807	5.41381e-12	7.55282e-11	BHLH30	PREDICTED: transcription factor bHLH30 [Malus domestica]	-	-	-	-	-	GO:0046983//protein dimerization activity	GO:0006355//regulation of transcription, DNA-templated
HF05642	46.26	7.19667	-2.68436	1.97881e-21	8.29272e-20	BHLH70	PREDICTED: transcription factor bHLH57-like isoform X1 [Malus domestica]	-	-	-	-	-	GO:0046983//protein dimerization activity	-
HF00245	3.07	0.446667	-2.78097	1.48149e-14	2.86205e-13	BHLH68	PREDICTED: transcription factor bHLH68-like [Pyrus x bretschneideri]	-	-	-	-	-	GO:0046983//protein dimerization activity	-
HF07428	4.01333	0.39	-3.36325	1.34997e-17	3.75204e-16	BHLH094	PREDICTED: transcription factor bHLH79-like [Malus domestica]	-	-	-	-	-	GO:0046983//protein dimerization activity	GO:0006355//regulation of transcription, DNA-templated
HF17458	3.37	0.28	-3.58925	5.62894e-05	0.000247767	BHLH30	PREDICTED: transcription factor bHLH30-like [Malus domestica]	-	-	-	-	-	GO:0046983//protein dimerization activity	GO:0006355//regulation of transcription, DNA-templated
HF28667	1.18333	0.0566667	-4.38421	3.50283e-05	0.000161888	BHLH110	PREDICTED: transcription factor bHLH110 isoform X1 [Malus domestica]	-	-	-	-	-	GO:0046983//protein dimerization activity	-
37

## Sheet: WD40
Supplementary Table 4 Differentially expressed WD40 TFs in S1 vs. S4 library
id	S1_mean	S4_mean	log2(fc)	PValue	FDR	Symbol	Description	KEGG_A_class	KEGG_B_class	Pathway	K_ID	GO Component	GO Function	GO Process
HF00385	2.38333	0.503333	-2.24339	2.7538e-05	0.000130168	MSI4	PREDICTED: WD-40 repeat-containing protein MSI4-like [Malus domestica]	-	-	-	-	-	GO:0005515//protein binding	-

## Sheet: WRKY
Supplementary Table 4 Differentially expressed WRKY TFs in S1 vs. S4 library
id	S1_mean	S4_mean	log2(fc)	PValue	FDR	Symbol	Description	KEGG_A_class	KEGG_B_class	Pathway	K_ID	GO Component	GO Function	GO Process
HF09241	0.123333	2.56333	4.37739	5.75482e-09	5.30105e-08	WRKY61	PREDICTED: probable WRKY transcription factor 61 isoform X1 [Malus domestica]	-	-	-	-	-	GO:0003700//transcription factor activity, sequence-specific DNA binding;GO:0043565//sequence-specific DNA binding	GO:0006355//regulation of transcription, DNA-templated
HF25942	0.153333	2.26	3.88158	1.65861e-09	1.64966e-08	WRKY41	PREDICTED: probable WRKY transcription factor 53 [Malus domestica]	-	-	-	-	-	GO:0003700//transcription factor activity, sequence-specific DNA binding;GO:0043565//sequence-specific DNA binding	GO:0006355//regulation of transcription, DNA-templated
HF15538	5.03667	69.2267	3.78079	3.28626e-16	7.85215e-15	WRKY24	probable WRKY transcription factor 33 [Malus domestica]	Organismal Systems;Environmental Information Processing	Environmental adaptation;Signal transduction	ko04626//Plant-pathogen interaction;ko04016//MAPK signaling pathway - plant	K13424;K13424	-	GO:0003700//transcription factor activity, sequence-specific DNA binding;GO:0043565//sequence-specific DNA binding	GO:0006355//regulation of transcription, DNA-templated
HF08596	3.91667	52.68	3.74956	1.18148e-24	6.46698e-23	WRKY41	PREDICTED: probable WRKY transcription factor 53 [Malus domestica]	-	-	-	-	-	GO:0003700//transcription factor activity, sequence-specific DNA binding;GO:0043565//sequence-specific DNA binding	GO:0006355//regulation of transcription, DNA-templated
HF41077	0.946667	8.37	3.1443	9.81918e-07	6.11987e-06	WRKY51	PREDICTED: probable WRKY transcription factor 51 isoform X1 [Malus domestica]	-	-	-	-	-	GO:0003700//transcription factor activity, sequence-specific DNA binding;GO:0043565//sequence-specific DNA binding	GO:0006355//regulation of transcription, DNA-templated
HF13353	2.79667	24.5867	3.1361	4.73798e-08	3.74122e-07	WRKY18	PREDICTED: probable WRKY transcription factor 40 isoform X2 [Malus domestica]	-	-	-	-	-	GO:0003700//transcription factor activity, sequence-specific DNA binding;GO:0043565//sequence-specific DNA binding	GO:0006355//regulation of transcription, DNA-templated
HF37846	11.84	99.27	3.06769	3.45772e-24	1.82737e-22	WRKY33	PREDICTED: probable WRKY transcription factor 33 isoform X2 [Malus domestica]	Organismal Systems;Environmental Information Processing	Environmental adaptation;Signal transduction	ko04626//Plant-pathogen interaction;ko04016//MAPK signaling pathway - plant	K13424;K13424	-	GO:0003700//transcription factor activity, sequence-specific DNA binding;GO:0043565//sequence-specific DNA binding	GO:0006355//regulation of transcription, DNA-templated
HF12290	6.78	56.5733	3.06076	6.7316e-10	7.07334e-09	WRKY6	PREDICTED: probable WRKY transcription factor 31 [Malus domestica]	-	-	-	-	-	GO:0003700//transcription factor activity, sequence-specific DNA binding;GO:0043565//sequence-specific DNA binding	GO:0006355//regulation of transcription, DNA-templated
HF12419	10.2667	84.55	3.04184	4.88152e-17	1.27837e-15	WRKY46	PREDICTED: probable WRKY transcription factor 46 [Malus domestica]	-	-	-	-	-	GO:0003700//transcription factor activity, sequence-specific DNA binding;GO:0043565//sequence-specific DNA binding	GO:0006355//regulation of transcription, DNA-templated
HF32511	1.71667	13.4933	2.97456	6.73338e-08	5.1833e-07	WRKY40	PREDICTED: probable WRKY transcription factor 40 [Malus domestica]	-	-	-	-	-	GO:0003700//transcription factor activity, sequence-specific DNA binding;GO:0043565//sequence-specific DNA binding	GO:0006355//regulation of transcription, DNA-templated
HF21325	5.14333	35.5633	2.78961	1.91835e-07	1.36961e-06	WRKY40	probable WRKY transcription factor 40 [Malus domestica]	-	-	-	-	-	GO:0003700//transcription factor activity, sequence-specific DNA binding;GO:0043565//sequence-specific DNA binding	GO:0006355//regulation of transcription, DNA-templated
HF00040	1.86333	11.1533	2.58152	2.32926e-13	3.86827e-12	WRKY40	PREDICTED: probable WRKY transcription factor 40 [Malus domestica]	-	-	-	-	-	GO:0003700//transcription factor activity, sequence-specific DNA binding;GO:0043565//sequence-specific DNA binding	GO:0006355//regulation of transcription, DNA-templated
HF25501	38.4333	227.703	2.56673	2.28401e-12	3.37825e-11	WRKY70	PREDICTED: LOW QUALITY PROTEIN: probable WRKY transcription factor 70 [Malus domestica]	-	-	-	-	-	GO:0003700//transcription factor activity, sequence-specific DNA binding;GO:0043565//sequence-specific DNA binding	GO:0006355//regulation of transcription, DNA-templated
HF11919	1.89333	10.7233	2.50175	3.73862e-13	6.05269e-12	WRKY65	PREDICTED: probable WRKY transcription factor 65 [Malus domestica]	-	-	-	-	-	GO:0003700//transcription factor activity, sequence-specific DNA binding;GO:0043565//sequence-specific DNA binding	GO:0006355//regulation of transcription, DNA-templated
HF40043	9.66333	52.69	2.44694	8.00435e-13	1.24937e-11	WRKY24	probable WRKY transcription factor 26 [Malus domestica]	Organismal Systems;Environmental Information Processing	Environmental adaptation;Signal transduction	ko04626//Plant-pathogen interaction;ko04016//MAPK signaling pathway - plant	K13424;K13424	-	GO:0003700//transcription factor activity, sequence-specific DNA binding;GO:0043565//sequence-specific DNA binding	GO:0006355//regulation of transcription, DNA-templated
HF10204	6.24667	33.3667	2.41725	2.29404e-12	3.39153e-11	WRKY53	probable WRKY transcription factor 46 [Malus domestica]	-	-	-	-	-	GO:0003700//transcription factor activity, sequence-specific DNA binding;GO:0043565//sequence-specific DNA binding	GO:0006355//regulation of transcription, DNA-templated
MSTRG.7294	2.37	11.4933	2.27784	0.000423702	0.00152897	WRKY38	PREDICTED: probable WRKY transcription factor 70 [Malus domestica]	-	-	-	-	-	-	-
HF41818	2.79667	11.8467	2.0827	5.22953e-08	4.10318e-07	WRKY41	PREDICTED: probable WRKY transcription factor 53 [Malus domestica]	-	-	-	-	-	GO:0003700//transcription factor activity, sequence-specific DNA binding;GO:0043565//sequence-specific DNA binding	GO:0006355//regulation of transcription, DNA-templated
HF02728	20.77	74.68	1.84622	2.94738e-06	1.67629e-05	WRKY22	PREDICTED: probable WRKY transcription factor 35 [Malus domestica]	-	-	-	-	-	GO:0003700//transcription factor activity, sequence-specific DNA binding;GO:0043565//sequence-specific DNA binding	GO:0006355//regulation of transcription, DNA-templated
HF42396	6.72667	23.5933	1.81042	4.74971e-10	5.09905e-09	WRKY3	PREDICTED: probable WRKY transcription factor 3 [Malus domestica]	-	-	-	-	-	GO:0003700//transcription factor activity, sequence-specific DNA binding;GO:0043565//sequence-specific DNA binding	GO:0006355//regulation of transcription, DNA-templated
HF18146	2.22	7.10667	1.67861	4.33174e-08	3.43984e-07	WRKY65	probable WRKY transcription factor 65 [Malus domestica]	-	-	-	-	-	GO:0003700//transcription factor activity, sequence-specific DNA binding;GO:0043565//sequence-specific DNA binding	GO:0006355//regulation of transcription, DNA-templated
HF27390	16.5933	46.6767	1.4921	1.25614e-08	1.09861e-07	WRKY7	WRKY domain class transcription factor [Malus domestica]	-	-	-	-	-	GO:0003700//transcription factor activity, sequence-specific DNA binding;GO:0043565//sequence-specific DNA binding	GO:0006355//regulation of transcription, DNA-templated
HF28487	23.96	66.2733	1.4678	1.043e-07	7.77959e-07	WRKY22	probable WRKY transcription factor 35 [Malus domestica]	-	-	-	-	-	GO:0003700//transcription factor activity, sequence-specific DNA binding;GO:0043565//sequence-specific DNA binding	GO:0006355//regulation of transcription, DNA-templated
HF43505	2.27667	6.23	1.45231	0.000376467	0.00137987	WRKY24	PREDICTED: probable WRKY transcription factor 26 [Malus domestica]	Organismal Systems;Environmental Information Processing	Environmental adaptation;Signal transduction	ko04626//Plant-pathogen interaction;ko04016//MAPK signaling pathway - plant	K13424;K13424	-	GO:0003700//transcription factor activity, sequence-specific DNA binding;GO:0043565//sequence-specific DNA binding	GO:0006355//regulation of transcription, DNA-templated
HF12832	36.7533	98.3333	1.41981	5.66655e-07	3.70611e-06	WRKY11	PREDICTED: probable WRKY transcription factor 17 [Malus domestica]	-	-	-	-	-	GO:0003700//transcription factor activity, sequence-specific DNA binding;GO:0043565//sequence-specific DNA binding	GO:0006355//regulation of transcription, DNA-templated
HF18391	3.07333	8.09	1.39634	5.12837e-07	3.37954e-06	WRKY32	PREDICTED: probable WRKY transcription factor 32 [Malus domestica]	-	-	-	-	-	GO:0003700//transcription factor activity, sequence-specific DNA binding;GO:0043565//sequence-specific DNA binding	GO:0006355//regulation of transcription, DNA-templated
HF23847	41.12	105.367	1.35751	0.000888727	0.00296043	WRKY70	PREDICTED: probable WRKY transcription factor 70 [Malus domestica]	-	-	-	-	-	GO:0003700//transcription factor activity, sequence-specific DNA binding;GO:0043565//sequence-specific DNA binding	GO:0006355//regulation of transcription, DNA-templated
HF21885	16.81	42.8067	1.34852	0.000352175	0.00130075	WRKY11	PREDICTED: probable WRKY transcription factor 17 [Malus domestica]	-	-	-	-	-	GO:0003700//transcription factor activity, sequence-specific DNA binding;GO:0043565//sequence-specific DNA binding	GO:0006355//regulation of transcription, DNA-templated
HF02170	11.1067	28.0067	1.33434	7.45342e-07	4.74744e-06	WRKY11	PREDICTED: probable WRKY transcription factor 11 [Malus domestica]	-	-	-	-	-	GO:0003700//transcription factor activity, sequence-specific DNA binding;GO:0043565//sequence-specific DNA binding	GO:0006355//regulation of transcription, DNA-templated
HF38667	10.5733	22.3333	1.07877	3.22985e-13	5.26877e-12	WRKY3	PREDICTED: probable WRKY transcription factor 3 [Malus domestica]	-	-	-	-	-	GO:0003700//transcription factor activity, sequence-specific DNA binding;GO:0043565//sequence-specific DNA binding	GO:0006355//regulation of transcription, DNA-templated
HF14639	1.18	0.356667	-1.72614	0.00803968	0.0208322	WRKY12	PREDICTED: probable WRKY transcription factor 12 isoform X2 [Pyrus x bretschneideri]	-	-	-	-	-	GO:0003700//transcription factor activity, sequence-specific DNA binding;GO:0043565//sequence-specific DNA binding	GO:0006355//regulation of transcription, DNA-templated
HF37927	3.09	0.443333	-2.80114	2.17587e-06	1.26706e-05	ALA1	PREDICTED: probable WRKY transcription factor 70 [Malus domestica]	-	-	-	-	-	GO:0003700//transcription factor activity, sequence-specific DNA binding;GO:0043565//sequence-specific DNA binding	GO:0006355//regulation of transcription, DNA-templated
HF41139	5.04667	0.703333	-2.84305	3.77932e-11	4.7128e-10	WRKY13	PREDICTED: probable WRKY transcription factor 13 [Malus domestica]	-	-	-	-	-	GO:0003700//transcription factor activity, sequence-specific DNA binding;GO:0043565//sequence-specific DNA binding	GO:0006355//regulation of transcription, DNA-templated
HF08885	1.62667	0.0666667	-4.60881	0.000111573	0.000461033	WRKY75	PREDICTED: probable WRKY transcription factor 75 [Malus domestica]	-	-	-	-	-	GO:0003700//transcription factor activity, sequence-specific DNA binding;GO:0043565//sequence-specific DNA binding	GO:0006355//regulation of transcription, DNA-templated

## Sheet: SPL
Supplementary Table 4 Differentially expressed SPL TFs in S1 vs. S4 library
id	S1_mean	S4_mean	log2(fc)	PValue	FDR	Symbol	Description	KEGG_A_class	KEGG_B_class	Pathway	K_ID	GO Component	GO Function	GO Process
HF06428	6.68333	1.68	-1.99211	5.63705e-24	2.93099e-22	SPL6	PREDICTED: squamosa promoter-binding-like protein 6 isoform X1 [Pyrus x bretschneideri]	-	-	-	-	GO:0005634//nucleus	GO:0003677//DNA binding	-
HF32392	8.39333	2.15333	-1.96267	1.24621e-07	9.17834e-07	SPL4	PREDICTED: squamosa promoter-binding protein 1-like [Malus domestica]	-	-	-	-	GO:0005634//nucleus	GO:0003677//DNA binding	-
HF05339	27.85	7.85333	-1.8263	1.31413e-10	1.52581e-09	SPL17	SPL domain class transcription factor [Malus domestica]	-	-	-	-	GO:0005634//nucleus	GO:0003677//DNA binding	-
HF42804	21.8267	8.04333	-1.44023	1.85414e-10	2.11017e-09	SPL12	PREDICTED: squamosa promoter-binding-like protein 2 [Malus domestica]	-	-	-	-	GO:0005634//nucleus	GO:0003677//DNA binding	-
HF44142	10.1367	4.04333	-1.32597	0.000486886	0.00173178	USPL1	PREDICTED: BURP domain protein USPL1-like [Malus domestica]	-	-	-	-	-	-	-
HF26180	32.62	13.3867	-1.28496	6.69897e-15	1.36115e-13	SPL12	PREDICTED: squamosa promoter-binding-like protein 2 [Malus domestica]	-	-	-	-	GO:0005634//nucleus	GO:0003677//DNA binding	-
HF14650	10.86	5.21	-1.05967	0.0053174	0.0144593	SPL8	PREDICTED: squamosa promoter-binding-like protein 8 [Malus domestica]	-	-	-	-	GO:0005634//nucleus	GO:0003677//DNA binding	-
HF43219	13.1967	47.7	1.85382	9.21555e-13	1.42872e-11	SPL7	PREDICTED: squamosa promoter-binding-like protein 7 [Pyrus x bretschneideri]	-	-	-	-	GO:0005634//nucleus	GO:0003677//DNA binding	-

## Sheet: HY5
Supplementary Table 4 Differentially expressed HY5 TFs in S1 vs. S4 library
id	S1_mean	S4_mean	log2(fc)	PValue	FDR	Symbol	Description	KEGG_A_class	KEGG_B_class	Pathway	K_ID	GO Component	GO Function	GO Process
HF12689	63.3633	9.79667	-2.69329	2.39115e-30	2.00415e-28	HY5	PREDICTED: transcription factor HY5-like isoform X2 [Pyrus x bretschneideri]	Organismal Systems	Environmental adaptation	ko04712//Circadian rhythm - plant	K16241	GO:0005634//nucleus	GO:0003677//DNA binding;GO:0003700//transcription factor activity, sequence-specific DNA binding	GO:0006355//regulation of transcription, DNA-templated
HF42923	222.703	25.5667	-3.12279	8.4778e-21	3.31138e-19	HYH	transcription factor HY5-like [Malus domestica]	Organismal Systems	Environmental adaptation	ko04712//Circadian rhythm - plant	K16241	-	GO:0003700//transcription factor activity, sequence-specific DNA binding	GO:0006355//regulation of transcription, DNA-templated

## Sheet: LBD
Supplementary Table 4 Differentially expressed LBD TFs in S1 vs. S4 library
id	S1_mean	S4_mean	log2(fc)	PValue	FDR	Symbol	Description	KEGG_A_class	KEGG_B_class	Pathway	K_ID	GO Component	GO Function	GO Process
HF23130	3.24333	7.53667	1.21645	1.8722e-05	9.18829e-05	LBD4	PREDICTED: LOB domain-containing protein 4 [Malus domestica]	-	-	-	-	-	-	-
HF21552	4.37667	1.93333	-1.17874	0.0123276	0.0303406	LBD38	PREDICTED: LOB domain-containing protein 37-like [Malus domestica]	-	-	-	-	-	-	-
HF29545	5.50333	1.64	-1.74661	4.88568e-12	6.86961e-11	LBD41	PREDICTED: LOB domain-containing protein 41-like [Pyrus x bretschneideri]	-	-	-	-	-	-	-
HF25422	6.57333	0.716667	-3.19725	5.08343e-11	6.26139e-10	LBD21	PREDICTED: LOB domain-containing protein 21-like [Malus domestica]	-	-	-	-	-	-	-
HF27159	1.84333	0.703333	-1.39004	0.00722745	0.0189642	LBD18	PREDICTED: LOB domain-containing protein 30 [Malus domestica]	-	-	-	-	-	-	-
HF40059	1.95667	0.493333	-1.98776	0.000824183	0.00276518	LBD13	PREDICTED: LOB domain-containing protein 15-like [Malus domestica]	-	-	-	-	-	-	-
HF25471	1.18333	0.41	-1.52916	0.0041358	0.0116233	LBD15	PREDICTED: LOB domain-containing protein 15 [Malus domestica]	-	-	-	-	-	-	-

## Sheet: HSP
Supplementary Table 4 Differentially expressed HSP TFs in S1 vs. S4 library
id	S1_mean	S4_mean	log2(fc)	PValue	FDR	Symbol	Description	KEGG_A_class	KEGG_B_class	Pathway	K_ID	GO Component	GO Function	GO Process
HF32629	0.05	1.17667	4.55663	0.0036942	0.010508	HSP26.5	PREDICTED: 26.5 kDa heat shock protein, mitochondrial-like [Malus domestica]	-	-	-	-	-	-	-
HF25885	0.163333	2.95667	4.17808	4.26738e-11	5.29475e-10	HSP83A	PREDICTED: heat shock protein 83 isoform X1 [Malus domestica]	Organismal Systems;Genetic Information Processing	Environmental adaptation;Folding, sorting and degradation	ko04626//Plant-pathogen interaction;ko04141//Protein processing in endoplasmic reticulum	K04079;K04079	-	GO:0005524//ATP binding;GO:0051082//unfolded protein binding	GO:0006457//protein folding
HF24129	7.80333	110.91	3.82916	1.14376e-20	4.40861e-19	HSC-I	PREDICTED: heat shock cognate 70 kDa protein 2 [Malus domestica]	Genetic Information Processing;Genetic Information Processing;Cellular Processes	Transcription;Folding, sorting and degradation;Transport and catabolism	ko03040//Spliceosome;ko04141//Protein processing in endoplasmic reticulum;ko04144//Endocytosis	K03283;K03283;K03283	-	-	-
HF27815	4.96667	53.36	3.42541	4.84438e-24	2.53522e-22	HSP18.2	PREDICTED: 18.1 kDa class I heat shock protein-like [Malus domestica]	-	-	-	-	-	-	-
HF36923	2.66	24.5633	3.20701	3.68148e-22	1.65256e-20	HSP15.7	PREDICTED: 15.7 kDa heat shock protein, peroxisomal-like [Malus domestica]	-	-	-	-	-	-	-
HF16984	0.413333	1.85333	2.16474	5.55822e-05	0.000245148	HSP22.0	PREDICTED: 22.0 kDa heat shock protein-like [Malus domestica]	-	-	-	-	-	-	-
HF25297	1.92333	7.73667	2.0081	0.000293098	0.00110203	HSP17.5-E	PREDICTED: 16.9 kDa class I heat shock protein 2-like [Malus domestica]	-	-	-	-	-	-	-
HF42298	1.08	3.87	1.8413	4.20464e-10	4.56721e-09	HSP90-5	Heat shock protein Hsp90 [Corchorus olitorius]	-	-	-	-	-	GO:0005524//ATP binding;GO:0051082//unfolded protein binding	GO:0006457//protein folding
HF33841	8.17333	26.8667	1.71682	2.92674e-10	3.23257e-09	HSP90-6	PREDICTED: heat shock protein 90-6, mitochondrial [Malus domestica]	-	-	-	-	-	GO:0005524//ATP binding;GO:0051082//unfolded protein binding	GO:0006457//protein folding
HF24031	1.7	5.57333	1.71301	1.71628e-08	1.46404e-07	HSP18.2	PREDICTED: 18.5 kDa class I heat shock protein-like [Malus domestica]	-	-	-	-	-	-	-
HF29263	4.38	11.5367	1.39722	0.000162953	0.000649412	HSP90-6	PREDICTED: heat shock protein 90-6, mitochondrial-like [Malus domestica]	-	-	-	-	-	GO:0005524//ATP binding;GO:0051082//unfolded protein binding	GO:0006457//protein folding
HF03634	3.74667	9.40667	1.32808	0.000585053	0.00203677	HSP21.7	PREDICTED: 21.7 kDa class VI heat shock protein-like [Malus domestica]	-	-	-	-	-	-	-
HF23507	1.15	2.48333	1.11064	0.00036873	0.00135475	HSP83A	PREDICTED: heat shock protein 83-like [Malus domestica]	Organismal Systems;Genetic Information Processing	Environmental adaptation;Folding, sorting and degradation	ko04626//Plant-pathogen interaction;ko04141//Protein processing in endoplasmic reticulum	K04079;K04079	-	GO:0005524//ATP binding;GO:0051082//unfolded protein binding	GO:0006457//protein folding
HF36596	3.48	1.45667	-1.25642	4.1225e-07	2.7602e-06	QQT2	PREDICTED: 18.1 kDa class I heat shock protein [Malus domestica]	-	-	-	-	-	-	-
HF24121	5.83333	2.38667	-1.28932	0.000245671	0.000941525	HSP70	Heat shock protein 68 [Papilio machaon]	Genetic Information Processing;Genetic Information Processing;Cellular Processes	Transcription;Folding, sorting and degradation;Transport and catabolism	ko03040//Spliceosome;ko04141//Protein processing in endoplasmic reticulum;ko04144//Endocytosis	K03283;K03283;K03283	-	-	-
MSTRG.5503	5.76667	2.34667	-1.29712	4.79878e-17	1.25773e-15	HSP70-16	PREDICTED: heat shock 70 kDa protein 16-like isoform X2 [Pyrus x bretschneideri]	-	-	-	-	-	GO:0016628//oxidoreductase activity, acting on the CH-CH group of donors, NAD or NADP as acceptor;GO:0032550//purine ribonucleoside binding	GO:0044710//single-organism metabolic process
HF20032	16.87	6.68667	-1.3351	3.30488e-05	0.000153511	MED37C	PREDICTED: heat shock cognate 70 kDa protein-like [Malus domestica]	Genetic Information Processing;Genetic Information Processing;Cellular Processes	Transcription;Folding, sorting and degradation;Transport and catabolism	ko03040//Spliceosome;ko04141//Protein processing in endoplasmic reticulum;ko04144//Endocytosis	K03283;K03283;K03283	-	-	-
HF34420	3.00667	1.16	-1.37404	7.37738e-07	4.70437e-06	HSP18.5-C	PREDICTED: 18.5 kDa class I heat shock protein-like [Malus domestica]	-	-	-	-	-	-	-
HF34400	11.0967	3.44667	-1.68685	5.37847e-06	2.92557e-05	HSP18.5-C	PREDICTED: 18.5 kDa class I heat shock protein-like [Malus domestica]	-	-	-	-	-	-	-
HF28946	34.43	10.6267	-1.69598	1.01584e-14	2.00335e-13	HSP17.4B	PREDICTED: 17.4 kDa class III heat shock protein [Malus domestica]	-	-	-	-	-	-	-
HF23582	5.03333	1.27333	-1.9829	1.21608e-09	1.23507e-08	HSFB2A	heat shock factor protein 4 [Malus domestica]	-	-	-	-	GO:0005634//nucleus	GO:0003700//transcription factor activity, sequence-specific DNA binding;GO:0043565//sequence-specific DNA binding	GO:0006355//regulation of transcription, DNA-templated
HF19869	2.81	0.176667	-3.99147	1.52468e-19	5.25396e-18	-	PREDICTED: 15.7 kDa heat shock protein, peroxisomal-like [Pyrus x bretschneideri]	-	-	-	-	-	-	-

## Sheet: TCP
Supplementary Table 4 Differentially expressed TCP TFs in S1 vs. S4 library
id	S1_mean	S4_mean	log2(fc)	PValue	FDR	Symbol	Description	KEGG_A_class	KEGG_B_class	Pathway	K_ID	GO Component	GO Function	GO Process
HF23618	0.226667	7.06667	4.96239	1.85877e-38	2.50311e-36	TCP19	PREDICTED: transcription factor TCP19-like [Pyrus x bretschneideri]	-	-	-	-	-	-	-
HF24673	0.0866667	1.77	4.35213	1.6158e-07	1.16759e-06	TCP18	PREDICTED: transcription factor TCP18-like [Malus domestica]	-	-	-	-	-	-	-
HF09424	0.266667	3.55667	3.73742	6.75071e-08	5.19416e-07	TCP18	PREDICTED: transcription factor TCP18-like [Malus domestica]	-	-	-	-	-	-	-
HF04865	1.35333	4.82	1.83252	0.00209905	0.00637519	TCP11	PREDICTED: transcription factor TCP11 [Malus domestica]	-	-	-	-	-	-	-
HF36668	8.97	30.9167	1.7852	1.71456e-08	1.46297e-07	TCP4	PREDICTED: transcription factor TCP4-like [Malus domestica]	-	-	-	-	-	-	-
HF07490	21.73	10.75	-1.01535	0.000551089	0.00193257	TCP15	transcription factor TCP15-like [Malus domestica]	-	-	-	-	-	-	-
HF42456	20.5867	10.1233	-1.02403	0.000225237	0.000871411	TCP14	PREDICTED: transcription factor TCP15-like [Malus domestica]	-	-	-	-	-	-	-
HF09364	2.92333	1.42667	-1.03497	4.01974e-05	0.000183511	TCP5	PREDICTED: transcription factor TCP5-like [Malus domestica]	-	-	-	-	-	-	-
HF32417	34.9933	13.8333	-1.33893	7.16862e-14	1.2733e-12	TCP4	PREDICTED: transcription factor TCP4-like [Malus domestica]	-	-	-	-	-	-	-
HF03916	108.987	35.68	-1.61096	6.53304e-10	6.88152e-09	TCP4	PREDICTED: transcription factor TCP4 [Malus domestica]	-	-	-	-	-	-	-
HF03192	84.1433	18.7233	-2.16801	3.52968e-39	5.04902e-37	TCP4	MdTCP4B [Malus domestica]	-	-	-	-	-	-	-

## Sheet: ERF
Supplementary Table 4 Differentially expressed ERF TFs in S1 vs. S4 library
id	S1_mean	S4_mean	log2(fc)	PValue	FDR	Symbol	Description	KEGG_A_class	KEGG_B_class	Pathway	K_ID	GO Component	GO Function	GO Process
HF19055	0.001	13.29	13.6981	5.96526e-20	2.138e-18	ERF017	ethylene-responsive transcription factor ERF017-like [Malus domestica]	-	-	-	-	-	GO:0003677//DNA binding;GO:0003700//transcription factor activity, sequence-specific DNA binding	GO:0006355//regulation of transcription, DNA-templated
HF43941	0.0833333	31.5167	8.56301	4.11108e-37	5.16856e-35	ERF109	PREDICTED: ethylene-responsive transcription factor ERF109-like [Pyrus x bretschneideri]	-	-	-	-	-	GO:0003677//DNA binding;GO:0003700//transcription factor activity, sequence-specific DNA binding	GO:0006355//regulation of transcription, DNA-templated
HF22606	0.29	56.1567	7.59726	4.9668e-61	1.73757e-58	ERF109	PREDICTED: ethylene-responsive transcription factor ERF109-like isoform X1 [Malus domestica]	-	-	-	-	-	GO:0003677//DNA binding;GO:0003700//transcription factor activity, sequence-specific DNA binding	GO:0006355//regulation of transcription, DNA-templated
HF30831	0.106667	12.4633	6.86844	6.7618e-32	6.27171e-30	ERF017	PREDICTED: ethylene-responsive transcription factor ERF017 isoform X1 [Malus domestica]	-	-	-	-	-	GO:0003677//DNA binding;GO:0003700//transcription factor activity, sequence-specific DNA binding	GO:0006355//regulation of transcription, DNA-templated
HF34816	0.0266667	1.68	5.97728	0.000120347	0.000492983	ERF019	PREDICTED: ethylene-responsive transcription factor ERF019-like [Pyrus x bretschneideri]	-	-	-	-	-	GO:0003677//DNA binding;GO:0003700//transcription factor activity, sequence-specific DNA binding	GO:0006355//regulation of transcription, DNA-templated
HF25755	1.13	42.6433	5.23793	5.61092e-07	3.67197e-06	ERF025	ethylene-responsive transcription factor ERF027-like [Malus domestica]	-	-	-	-	-	GO:0003677//DNA binding;GO:0003700//transcription factor activity, sequence-specific DNA binding	GO:0006355//regulation of transcription, DNA-templated
HF25606	2.48333	90.04	5.18022	1.21654e-40	1.87342e-38	-	ethylene-responsive transcription factor ERF105 [Malus domestica]	-	-	-	-	-	-	-
HF31358	0.523333	12.66	4.5964	7.98892e-13	1.24757e-11	ERF109	PREDICTED: ethylene-responsive transcription factor ERF109-like [Malus domestica]	-	-	-	-	-	GO:0003677//DNA binding;GO:0003700//transcription factor activity, sequence-specific DNA binding	GO:0006355//regulation of transcription, DNA-templated
HF34812	0.0566667	1.32	4.54189	0.00201668	0.00615231	ERF019	PREDICTED: ethylene-responsive transcription factor ERF019-like [Malus domestica]	-	-	-	-	-	GO:0003677//DNA binding;GO:0003700//transcription factor activity, sequence-specific DNA binding	GO:0006355//regulation of transcription, DNA-templated
HF25607	15.3433	182.82	3.57474	9.74604e-20	3.42441e-18	ERF106	ethylene-responsive transcription factor ERF106-like [Malus domestica]	-	-	-	-	-	GO:0003677//DNA binding;GO:0003700//transcription factor activity, sequence-specific DNA binding	GO:0006355//regulation of transcription, DNA-templated
HF01327	0.84	6.23333	2.89154	1.88264e-06	1.11057e-05	ERF025	PREDICTED: ethylene-responsive transcription factor ERF027-like [Malus domestica]	-	-	-	-	-	GO:0003677//DNA binding;GO:0003700//transcription factor activity, sequence-specific DNA binding;GO:0003700//transcription factor activity, sequence-specific DNA binding	GO:0006355//regulation of transcription, DNA-templated
HF07708	1.98333	14.1733	2.83718	9.41651e-08	7.08771e-07	TEM1	PREDICTED: AP2/ERF and B3 domain-containing transcription factor RAV1 [Malus domestica]	-	-	-	-	-	GO:0003677//DNA binding;GO:0003700//transcription factor activity, sequence-specific DNA binding	GO:0006355//regulation of transcription, DNA-templated
HF29176	0.336667	2.34667	2.80122	2.0071e-19	6.85759e-18	TMN12	PREDICTED: transmembrane 9 superfamily member 12-like [Malus domestica]	-	-	-	-	GO:0016021//integral component of membrane	-	-
HF42218	19.0233	120.123	2.65867	4.30388e-14	7.86601e-13	TEM1	PREDICTED: AP2/ERF and B3 domain-containing transcription factor RAV1-like [Malus domestica]	-	-	-	-	-	GO:0003677//DNA binding;GO:0003700//transcription factor activity, sequence-specific DNA binding	GO:0006355//regulation of transcription, DNA-templated
HF02738	3.29333	15.48	2.23279	1.1785e-06	7.20554e-06	RAP2-3	ethylene-responsive transcription factor ERF073-like [Malus domestica]	-	-	-	-	-	GO:0003677//DNA binding;GO:0003700//transcription factor activity, sequence-specific DNA binding	GO:0006355//regulation of transcription, DNA-templated
HF14547	0.56	2.42667	2.11548	0.000347956	0.00128664	ERF034	PREDICTED: ethylene-responsive transcription factor ERF034-like [Malus domestica]	-	-	-	-	-	GO:0003677//DNA binding;GO:0003700//transcription factor activity, sequence-specific DNA binding	GO:0006355//regulation of transcription, DNA-templated
HF23605	6.30667	22.0067	1.80299	0.000174031	0.000689461	ERF025	ethylene-responsive transcription factor ERF027-like [Malus domestica]	-	-	-	-	-	GO:0003677//DNA binding;GO:0003700//transcription factor activity, sequence-specific DNA binding	GO:0006355//regulation of transcription, DNA-templated
HF21615	15.8833	53.5167	1.75247	0.000241303	0.000926883	ERF008	PREDICTED: ethylene-responsive transcription factor ERF011-like [Malus domestica]	-	-	-	-	-	GO:0003677//DNA binding;GO:0003700//transcription factor activity, sequence-specific DNA binding;GO:0003700//transcription factor activity, sequence-specific DNA binding	GO:0006355//regulation of transcription, DNA-templated
HF09883	1.06	3.4	1.68147	0.00441208	0.0123042	ADH	putative alcohol dehydrogenase superfamily, zinc-type [Helianthus annuus]	Metabolism;Metabolism;Metabolism;Metabolism;Metabolism;Metabolism	Global and overview maps;Global and overview maps;Carbohydrate metabolism;Lipid metabolism;Amino acid metabolism;Lipid metabolism	ko01100//Metabolic pathways;ko01110//Biosynthesis of secondary metabolites;ko00010//Glycolysis / Gluconeogenesis;ko00592//alpha-Linolenic acid metabolism;ko00350//Tyrosine metabolism;ko00071//Fatty acid degradation	K18857;K18857;K18857;K18857;K18857;K18857	-	GO:0008270//zinc ion binding;GO:0016491//oxidoreductase activity	GO:0055114//oxidation-reduction process
HF41012	11.1367	32.57	1.54823	1.54119e-08	1.327e-07	ERF060	ethylene-responsive transcription factor ERF060 [Malus domestica]	-	-	-	-	-	GO:0003677//DNA binding;GO:0003700//transcription factor activity, sequence-specific DNA binding	GO:0006355//regulation of transcription, DNA-templated
HF10829	17.5633	40.5367	1.20666	4.73329e-10	5.08311e-09	QOR	putative alcohol dehydrogenase superfamily, zinc-type [Helianthus annuus]	Metabolism	Global and overview maps	ko01110//Biosynthesis of secondary metabolites	K00224	-	-	GO:0055114//oxidation-reduction process
HF00620	0.863333	1.97	1.19021	0.00116403	0.00376297	MTERF2	PREDICTED: transcription termination factor MTERF9, chloroplastic-like isoform X2 [Pyrus x bretschneideri]	-	-	-	-	-	GO:0003690//double-stranded DNA binding	GO:0006355//regulation of transcription, DNA-templated
HF28984	1.43333	3.11	1.11754	0.00352874	0.0100917	CRF4	transcription factor ERF8 [Eriobotrya japonica]	Organismal Systems	Environmental adaptation	ko04626//Plant-pathogen interaction	K13434	-	GO:0003677//DNA binding;GO:0003700//transcription factor activity, sequence-specific DNA binding	GO:0006355//regulation of transcription, DNA-templated
HF07056	57.16	27.54	-1.05348	3.09682e-09	2.96993e-08	MFSD12	PREDICTED: major facilitator superfamily domain-containing protein 12-like [Malus domestica]	-	-	-	-	GO:0016021//integral component of membrane	GO:0015293//symporter activity	GO:0008643//carbohydrate transport
MSTRG.10969	7.88333	3.75333	-1.07063	0.00135902	0.00432555	--	Cysteine alpha-hairpin motif superfamily [Corchorus capsularis]	-	-	-	-	-	-	-
HF17112	1474.85	656.26	-1.16823	9.65131e-06	5.00528e-05	TMN1	PREDICTED: transmembrane 9 superfamily member 1 [Pyrus x bretschneideri]	-	-	-	-	GO:0016021//integral component of membrane	GO:0009055//electron carrier activity;GO:0051536//iron-sulfur cluster binding;GO:0051537//2 iron, 2 sulfur cluster binding	GO:0022900//electron transport chain
HF42877	3.8	1.69	-1.16898	0.000192603	0.000755414	ERF114	ethylene-responsive transcription factor ERF113-like [Malus domestica]	-	-	-	-	-	GO:0003677//DNA binding;GO:0003700//transcription factor activity, sequence-specific DNA binding	GO:0006355//regulation of transcription, DNA-templated
HF36227	37.0867	16.0733	-1.20623	6.47031e-07	4.18166e-06	MTERF6	PREDICTED: transcription termination factor MTERF6, chloroplastic/mitochondrial [Malus domestica]	-	-	-	-	-	GO:0003690//double-stranded DNA binding	GO:0006355//regulation of transcription, DNA-templated
HF13373	3.53333	1.41667	-1.31853	0.0130096	0.0318147	ERF003	PREDICTED: ethylene-responsive transcription factor ERF003-like [Malus domestica]	-	-	-	-	-	GO:0003677//DNA binding;GO:0003700//transcription factor activity, sequence-specific DNA binding;GO:0003700//transcription factor activity, sequence-specific DNA binding	GO:0006355//regulation of transcription, DNA-templated
HF37432	1.63	0.393333	-2.05105	4.3212e-05	0.000195802	ERF039	PREDICTED: ethylene-responsive transcription factor ERF039-like [Pyrus x bretschneideri]	-	-	-	-	-	GO:0003677//DNA binding;GO:0003700//transcription factor activity, sequence-specific DNA binding	GO:0006355//regulation of transcription, DNA-templated
HF13118	39.9967	8.73	-2.19583	1.2814e-33	1.28081e-31	IFRD1	PREDICTED: interferon-related developmental regulator 1-like [Malus domestica]	-	-	-	-	-	-	-
HF26272	1.59333	0.306667	-2.3773	0.00899725	0.0230115	-	PREDICTED: ethylene-responsive transcription factor ERF113-like isoform X1 [Pyrus x bretschneideri]	-	-	-	-	-	-	-
HF21546	51.07	9.73667	-2.39098	1.28803e-67	5.83876e-65	IFRD1	PREDICTED: interferon-related developmental regulator 1 [Malus domestica]	-	-	-	-	-	-	-
HF15516	2.75	0.516667	-2.41213	9.41086e-15	1.87084e-13	GILT	PREDICTED: gamma-interferon-inducible lysosomal thiol reductase-like [Malus domestica]	-	-	-	-	-	-	-
HF32335	6.05	0.953333	-2.66588	1.92877e-10	2.19123e-09	ERF053	PREDICTED: ethylene-responsive transcription factor ERF054-like [Malus domestica]	-	-	-	-	-	GO:0003677//DNA binding;GO:0003700//transcription factor activity, sequence-specific DNA binding	GO:0006355//regulation of transcription, DNA-templated
HF27433	4.34	0.173333	-4.64607	1.57205e-12	2.37096e-11	ERF109	PREDICTED: ethylene-responsive transcription factor ERF109 [Malus domestica]	-	-	-	-	-	GO:0003677//DNA binding;GO:0003700//transcription factor activity, sequence-specific DNA binding	GO:0006355//regulation of transcription, DNA-templated
HF27000	4.53333	0.05	-6.5025	4.16089e-14	7.61765e-13	ERF034	PREDICTED: ethylene-responsive transcription factor ERF034-like [Malus domestica]	-	-	-	-	-	GO:0003677//DNA binding;GO:0003700//transcription factor activity, sequence-specific DNA binding	GO:0006355//regulation of transcription, DNA-templated
HF26273	1.97333	0.001	-10.9464	1.77611e-10	2.0271e-09	ERF114	PREDICTED: ethylene-responsive transcription factor ERF113 [Malus domestica]	-	-	-	-	-	GO:0003677//DNA binding;GO:0003700//transcription factor activity, sequence-specific DNA binding	GO:0006355//regulation of transcription, DNA-templated

[truncated: 2 more sheets: NAC, bZIP]
